# Supplementary material for: Quinones are growth factors for the human gut microbiota
Source: Microbiome. 2017 Dec 20;5:161. doi: 10.1186/s40168-017-0380-5 (PMC5738691; doi:10.1186/s40168-017-0380-5)
Supplement: Supplementary file 1 — Entire chromosome E. coli deletion library reformatted. 283 strains were first compiled from E. coli small-, medium-, and large-scale deletion libraries to cover all non-essential genes of the E. coli genome. Strains were taken from the Keio collection [19] and two larger deletion libraries [20, 21]. (XLS 36 kb) [file 40168_2017_380_MOESM1_ESM.xls]

## Sheet: Sheet2
Additional file 1: Table S1. Entire chromosome E.coli deletion library reformatted
ME No.	Deletion	Strain
4791	OCR01-1	MG1655 red D(OCR1-1):Cm No.1
4790	OCR01,2-3 (AK4-14 / BK5-14)	MG1655 FRT2-14 No.1 recAD:Tc
4794	OCR02-8	MG1655 red D(OCR2-8):Cm No.1
4793	OCR02-6	MG1655 red D(OCR2-6):Cm No.3
4795	OCR03	MG1655 rpsL polA12 D(OCR3-1):Km / pR3-3
4796	OCR04	MG1655 rpsL polA12 D(OCR4-1):Km / mA3-polA sc
4797	OCR05	MG1655 D(OCR5-1):Km / pFRT-OCR5
4809	OCR06-18 (AK5-15 / BK6-15)	MG1655 FRT2-15 No.1 recAD:Tc
4810	OCR06-3	MG1655 red D(OCR6-3):Cm No.3
4812	OCR06-7	MG1655 red D(OCR6-7):Cm No.1
4813	OCR06-8	MG1655 red D(OCR6-8):Cm No.1
5048	OCR07
4816	OCR08-1	MG1655 red D(OCR8-1):Cm No.1
4818	OCR08-12	MG1655 rsh3 D(OCR8-12):Cm / p(tpiA) (tpiA / D120) No.2
4819	OCR08-6	MG1655 red D(OCR8-6):Cm No.1
4820	OCR08-7	MG1655 red D(OCR8-7):Cm No.1
4817	OCR08-10	MG1655 red D(OCR8-10):Cm / pR8-2 (S7 / D45) No.1
4815	OCR08,9-1	MG1655 rh D(OCR8.9-1):Cm / mS-[Q (cytR-rpmE)] (Q / D187) No.1
5049	OCR09	rpsL polA12 Zih::Tn10 Δ(yiiX-yijP)::kan
5050	OCR10	rpsL polA12 Zih::Tn10 Δ(ppc-trmA)::kan
4824	OCR10,11-16 (BK5-16 / AK7-16)	MG1655 FRT2-16(16-5-7) No.2 recAD:Tc
4828	OCR11	MG1655 rpsL polA12 D(OCR11-1):Km / pR11-2
4829	OCR12	MG1655 D(OCR12-1-1):Km recAD:Tc / pFRT-OCR12
4833	OCR12-18	MG1655 rsh3 D(OCR12-18):Cm / p(dnaB) (dnaB / D121) No.1
4830	OCR12,13-1	MG1655 red D(OCR12.13-1):Cm No.1
5051	OCR13
5052	LD4/OCR14
5053	OCR15
4841	OCR16-4	MG1655 red D(OCR16-4):Cm / pR16-3 (S47 / D23) No.6
4837	OCR16,17-3 (BK2-17 / AK1-17)	MG1655 FRT2-17 No.1 recAD:Tc
4843	OCR17	MG1655 D(OCR17-1):Km Ap sacB FRT recAD:Tc / pFRT-OCR17
4844	OCR17,18-1	MG1655 red D(OCR17.18-1):Cm / pR17.18-1 (S50 / D26) No.2
4851	OCR18	MG1655 D(OCR18-1):Km Ap sacB FRT recAD:Tc / pFRT-OCR18
5054	OCR19
4857	OCR19,20-1	MG1655 red D(OCR19.20-1):Cm / pR19.20-1 (S51 / D90) No.1
4858	OCR20	MG1655 rpsL polA12 D(OCR20-1):Km / pR20-2
5077	LD1
4859	OCR24,25-1	MG1655 rsh3 D(OCR24.25-1):Cm / p(dnaC-dnaT) (dnaC-dnaT / D123) No.1
5059	OCR25
4860	OCR25,26-1	MG1655 rsh3 D(OCR25.26-1):Cm / p(holD) (holD / D124) No.1
5060	OCR26
4870	OCR27-7	MG1655 red (Km) D(OCR27-7):Cm / pR27-2 (S52/ D127) No.1
4864	OCR27	MG1655 D(OCR27-1):Km Ap sacB FRT recAD:Tc / pFRT-OCR27
5061	OCR28
4873	OCR28,29-1	MG1655 rsh3 D(OCR28.29-1):Cm / p(folA) (folA / D91) No.5
4874	OCR29	MG1655 rpsL polA12 D(OCR29-1):Km / pR29-2
5062	OCR30
4875	OCR30,31-3 (BK2-1 / AK1-1)	MG1655 FRT2-1 No.1 recAD:Tc
4876	OCR31	MG1655 D(OCR31-1):Km Ap sacB FRT recAD:Tc / pFRT-OCR31
4883	OCR32	MG1655 rpsL polA12 D(OCR32-1):Km / pR32-3
4890	OCR33-15	MG1655 red D(OCR33-15):Cm / pR33-1K (S1 / D1) No.1
4557	OCR33-14	MG1655 recAD:Tc yadR:Cm / p(yadR) (11) Sm
4891	OCR33-16	MG1655 red D(OCR33-16):Cm / p(yaeI) (S9 / D47) No.1
4884	OCR33,35-4 (AK4-2 / BK5-2)	MG1655 FRT2-2 No.1 recAD:Tc
4896	OCR35	MG1655 D(OCR35-2):Km Ap sacB FRT recAD:Tc / pFRT-OCR35
4900	OCR35-4	MG1655 red D(OCR35-4):Cm / pR35-3 (S25 / D69) No.1
4902	OCR36	MG1655 rpsL polA12 D(OCR36-1):Km / pR36-4
4903	OCR36, 37-1	MG1655 red D(OCR36.37-1):Cm No.1
5086	LD9-1
5063	OCR37
4904	OCR38	MG1655 rpsL polA12 D(OCR38-1):Km / pR38-1
4905	OCR39	MG1655 rpsL polA12 D(OCR39-1):Km / pR39-3-2
4906	OCR40	MG1655 D(OCR40-1-1):Km Ap sacB FRT recAD:Tc / pFRT-OCR40
4911	OCR41	MG1655 rpsL polA12 D(OCR41-1):Km / pR41-2
4913	OCR41,42-2	MG1655 rsh3 D(OCR41.42-2):Cm / p(dnaX) (dnaX / D139) No.3
4914	OCR42	MG1655 rpsL polA12 D(OCR42-1):Km / pR42-2
4915	OCR43	MG1655 rpsL polA12 D(OCR43-1):Km / pR43-1
4919	OCR44-9	MG1655 red D(OCR44-9):Cm / pR43.44-1 (S26 / D70) No.1
4916	OCR44-11	MG1655 rsh3 D(OCR44-11):Cm / p(argU) (argU / D92) No.1
4558	OCR44,45-2
4922	OCR45,46-3	MG1655 rsh3 D(OCR45.46-3):Cm / p(rna) (rna / D131) No.2
4926	OCR46-11	MG1655 red D(OCR46-11):Cm / pR46-2 (S27 / D72) No.1
4933	OCR47-1	MG1655 red D(OCR47-1):Cm No.1
4934	OCR47-10	MG1655 red (Km) D(OCR47-10):Cm / p(lnt) (lnt / D203) No.2
4941	OCR47-8	MG1655 SD3-5 No.1
4938	OCR47-4	MG1655 red D(OCR47-4):Cm No.1
4936	OCR47-15 (BK5-3 / AK4-3-29)	MG1655 FRT2-3 No.29-1 recAD:Tc
4932	OCR47,48-1	MG1655 red D(OCR47.48-1):Cm / pR48-2 (S28 / D8) No.1
4942	OCR48	MG1655 D(OCR48-1):Km Ap sacB FRT recAD:Tc / pFRT-OCR48
4950	OCR48,49-8	MG1655 red D(OCR48.49-8):Cm No.1
4951	OCR48,49-9	MG1655 red D(OCR48.49-9):Cm No.1
4949	OCR48,49-6	MG1655 red D(OCR48.49-6):Cm No.1
4944	OCR48,49-12	MG1655 red D(OCR48.49-12):Cm No.1
4952	OCR48,49-18	MG1655 red (Km) D(OCR48.49-18):Cm (D154) No.1
4953	OCR48,49-19	MG1655 red (Km) D(OCR48.49-19):Cm (D155) No.1
4943	OCR48,49-10	MG1655 red D(OCR48.49-10):Cm No.1
4954	OCR48,49-20	MG1655 red (Km) D(OCR48.49-20):Cm (D156) No.2
4955	OCR48,49-21	MG1655 red (Km) D(OCR48.49-21):Cm (D157) No.1
4945	OCR48,49-15	MG1655 red D(OCR48.49-15):Cm No.1
4947	OCR48,49-4	MG1655 red D(OCR48.49-4):Cm No.1
5092	LD15
4959	OCR50	MG1655 rpsL polA12 D(OCR50-1):Km / pR50-2
4559	OCR50,51-1	MG1655 rsh3 D(OCR50.51-1):Cm / p(ftsK) (AD / D140) No.3
4960	OCR51	MG1655 rpsL polA12 D(OCR51-1):Km / pR51-2
4961	OCR51,52-1	MG1655 rsh3 D(OCR51.52-1):Cm / p(serS) (serS / D93) No.1
5066	OCR52
4563	OCR52,53-2	MG1655 rsh3 D(OCR52.53-2):Cm / p(rpsA) (rpsA / D95-A) No.1
4962	OCR53	MG1655 rpsL polA12 D(OCR53-1):Km / pR53-2
4963	OCR53,54-2	MG1655 rh D(OCR53.54-2):Cm / mS-[D (smtA-mukB)] (D / D174) No.1
5067	OCR54
4964	OCR54,55-1	MG1655 rsh3 D(OCR54.55-1):Cm / p(asnS) (asnS / D141) No.1
5068	OCR55
4965	OCR56	MG1655 D(OCR56-1):Km Ap sacB FRT recAD:Tc / pFRT-OCR56
5069	OCR57
5098	LD17
5099	LD17
4972	OCR60	MG1655 rpsL polA12 D(OCR60-1):Km / pR60-2
4973	OCR61	MG1655 rpsL polA12 D(OCR61-1):Km / pR61-2
4975	OCR61,62-3	MG1655 rh D(OCR61.62-3):Cm / mS-[W (rpmF-acpP)] (W / D195) No.1
4974	OCR61,62-2	MG1655 rh D(OCR61.62-2):Cm / mS-[E (pabC-holB)] (E / D175) No.1
4981	OCR62-6	MG1655 red D(OCR62-6):Cm / pR62-1 (L) (S30 / D9) No.3
4982	OCR62-7	MG1655 SD3-12 No.1
5072	OCR63
4565	OCR63,64-2	MG1655 rsh3 D(OCR63.64-2):Cm / mk-[X] (X / D197) No.3
5073	OCR64
5074	OCR65
4984	OCR66	MG1655 rpsL polA12 D(OCR66-1):Km / pR66-3
4985	OCR67	MG1655 D(OCR67-1):Km Ap sacB FRT recAD:Tc / pFRT-OCR67
4990	OCR68	MG1655 D(OCR68-1):Km Ap sacB FRT recAD:Tc
4991	OCR68,69-1	MG1655 red D(OCR68.69-1):Cm No.1
4992	OCR68,69-2	MG1655 rh D(OCR68.69-2):Cm / mS-[F (topA-cysB)] (F / D176) No.1
4998	OCR69-7	MG1655 rsh3 D(OCR69-7):Cm / p(ribA) (ribA / D98) No.2
4997	OCR69-5	MG1655 red D(OCR69-5):Cm / pR62-1 (S32 / D11) No.1
4993	OCR69,70-1	MG1655 rsh3 D(OCR69.70-1):Cm / p(fabI) (fabI / D99) No.1
5100	LD20
5101	LD20
5102	LD20
4787	OCL90-1	MG1655 red D(OCL90-1):Cm No.1
4788	OCL90-2	MG1655 red D(OCL90-2):Cm No.1
4789	OCL90-3	MG1655 red D(OCL90-3):Cm No.1
4553	OCL89,90-1	MG1655 rsh3 D(OCL89.90-1):Cm / p(tyrS) (tyrS / D100) No.1
5047	OCL89
4779	OCL88	MG1655 D(OCL88-1):Km Ap sacB FRT recAD:Tc / pFRT-OCL88
5046	OCL87
5045	OCL86
4778	OCL85,86-8 (AK4-4 / BK6-4)	MG1655 FRT2-4 No.1 recAD:Tc
4777	OCL85	MG1655 rpsL polA12 D(OCL85-1):Km / pL85-2
4768	OCL84,85-1	MG1655 red D(OCL84.85-1):Cm No.1
4772	OCL84-13	MG1655 rsh3 D(OCL84-13):Cm / p(gapA) (gapA / D102) No.3
4773	OCL84-2	MG1655 red D(OCL84-2):Cm No.9
4767	OCL83	MG1655 rpsL polA12 D(OCL83-1):Km / pL83-3
5044	OCL82
4763	OCL81-3	MG1655 red D(OCL81-3):Cm No.1
4764	OCL81-4	MG1655 red D(OCL81-4):Cm No.1
4766	OCL81-7	MG1655 red D(OCL81-7):Cm No.1
4552	OCL81-9	MG1655 yebK:Cm (8) No.1
4762	OCL81-10	MG1655 red D(OCL81-10):Cm No.1
4765	OCL81-6	MG1655 red D(OCL81-6):Cm No.1
4761	OCL79,81-3 (BK5-5 / AK4-5)	MG1655 FRT2-5 No.1 recAD:Tc
5042	OCL79
4760	OCL78	MG1655 rpsL polA12 D(OCL78-1):Km / pL78-1
5041	OCL77
5040	OCL76
5039	OCL75
4759	OCL74-3,75-1	MG1655 red D(OCL74-3.75-1):Cm (D27) No.1
5093	LD16-1-2
5094	LD16-1-2
5095	LD16-1-2
4758	OCL74-2	MG1655 rpsL polA12 D(OCL74-2-1):Km / pL74-2-1
5097	OCL74-5
4757	OCL74	MG1655 rpsL polA12 D(OCL74-1):Km / pL74-1
4755	OCL73-1	MG1655 red D(OCL73-1):Cm No.1
4756	OCL73-3
JW2172	OCL73-4	yejH
JW2173	OCL73-4	rplY
4754	OCL72	MG1655 rpsL polA12 D(OCL72-1):Km / pL72.73-1
5036	OCL71
5035	OCL70
4751	OCL68,69-10 (BK9-6 / AK7-6)	MG1655 FRT2-6(6-9-7) No.2 recAD:Tc
5087	LD13
5088	LD13
5089	LD13
5032	OCL67
5031	OCL66
5030	OCL65
4743	OCL64	MG1655 D(OCL64-1):Km Ap sacB FRT recAD:Tc / pFRT-OCL64
5029	OCL63
5028	OCL62
4742	OCL61	MG1655 rpsL polA12 D(OCL61-1):Km / pL61-1
4728	OCL60,61-1	MG1655 rh D(OCL60.61-1):Cm / mS-[I (lig-cysK)] (I / D179) No.1
4740	OCL60-6	MG1655 red D(OCL60-6):Cm No.1
4741	OCL60-7	MG1655 red D(OCL60-7):Cm No.1
4738	OCL60-21	MG1655 rh D(OCL60-21):Cm / mS-[J (cysM-cysP)] (J / D180) No.1
4736	OCL60-18	MG1655 red D(OCL60-18):Cm / pL60-2 (S36 / D79) No.1
5027	OCL59
5026	OCL58
4727	OCL57,58-1	MG1655 red D(OCL57.58-1):Cm / mFAp3-36 (S11 / D50) No.1
4726	OCL57	MG1655 rpsL polA12 D(OCL57-1):Km / pL57-1
4720	OCL56-20	MG1655 red D(OCL56-20):Cm / pL56.57-1 (S37 / D80) No.1
4722	OCL56-29	MG1655 SD3-23 No.1
4723	OCL56-33 (BK6-7 / AK4-7)	MG1655 FRT2-7 No.1 recAD:Tc
5025	OCL55
4713	OCL54	MG1655 rpsL polA12 D(OCL54-1):Km / mA3-polA sc
4707	OCL53,54-1	MG1655 rh D(OCL53.54-1):Cm / mS-[K (acpS-lepA)] (K / D181) No.1
4706	OCL53	MG1655 D(OCL53-1):Km Ap sacB FRT recAD:Tc / pFRT-OCL53
4703	OCL52,53-1	MG1655 red D(OCL52.53-1):Cm / pL52.53-1 (S38 / D15) No.2
JW5413	OCL51,52-1	rimM (KEIO)
4702	OCL51	MG1655 rpsL polA12 D(OCL51-1):Km / pL51-1
5105	LD22
5106	LD22
4697	OCL48,49-4 (BK6-8 / AK4-8)	MG1655 FRT2-8 No.1 recAD:Tc
4698	OCL48,49-1	MG1655 red D(OCL48.49-1):Cm (D33) No.1
5103	LD21
5104	LD21
4694	OCL46	MG1655 D(OCL46-1):Km Ap sacB FRT recAD:Tc / pFRT-OCL46
4689	OCL45-5	MG1655 red D(OCL45-5):Cm No.1
4687	OCL45-10	MG1655 red D(OCL45-10):Cm No.1
4688	OCL45-4	MG1655 rh D(OCR8.9-1):Cm / mS-[Q (cytR-rpmE)] (Q / D187) No.2
4679	OCL44,45-1	MG1655 red D(OCL44.45-1):Cm No.1
4682	OCL44,45-4	MG1655 red D(OCL44.45-4):Cm No.1
4683	OCL44,45-6	MG1655 red D(OCL44.45-6):Cm No.1
4684	OCL44,45-8	MG1655 red D(OCL44,45-8):Cm No.1
4680	OCL44,45-15 (AK1-9 / BK2-9)	MG1655 FRT2-9 No.9 recAD:Tc
5021	OCL44
5020	OCL43
5019	OCL42
4672	OCL41,42-1	MG1655 rh D(OCL41.42-1):Cm / mS-[L (lysS-xerD)] (L / D182) No.1
4677	OCL41-8	MG1655 red D(OCL41-8):Cm / mFAp3-ygfZ (C) (S12 / D51) No.3
4678	OCL41-9	MG1655 SD3-36 No.1
4674	OCL41-5	MG1655 red D(OCL41-5):Cm No.1
4671	OCL40	MG1655 rpsL polA12 D(OCL40-1):Km / pL40-1
4665	OCL39	MG1655 D(OCL39-1):Km Ap sacB FRT recAD:Tc / pFRT-OCL39
5018	OCL38
5017	OCL37
5016	OCL36
4664	OCL36,PC2-1	MG1655 red D(OCL36.PC2-1):Cm / mF-PCAp No.9 (pJK818) (S13 / D52) No.3
4567	OCL36 (PC2)	DPC2 2-7-2-2
4662	OCL36(PC1,PC3-1)	MG1655 rsh3 D(PC1.PC3-1):Cm / p(parE) (parE / D148) No.7
4568	OCL36 (PC3)	DPC3 3-5-2-2
4663	OCL36(PC3,OCL35-1)	MG1655 rsh3 D(PC3.OCL35-1):Cm / p(ribB) (ribB / D149) No.2
4652	OCL35	MG1655 D(OCL35-1):Km Ap sacB FRT recAD:Tc / pFRT-OCL35
4647	OCL34,35-3 (BK2-10 / AK1-10)	MG1655 FRT2-10 No.9 recAD:Tc
4646	OCL34	MG1655 D(OCL34-1):Km Ap sacB FRT recAD:Tc / pFRT-OCL34
5015	OCL33
5014	OCL32
4645	OCL31	MG1655 rpsL polA12 D(OCL31-1):Km / pL31-3
4640	OCL30	MG1655 D(OCL30-1):Km Ap sacB FRT recAD:Tc / pFRT-OCL30
4636	OCL29,30-6 (AK4-11 / BK5-11)	MG1655 FRT2-11 No.2 recAD:Tc
4633	OCL28-3	MG1655 red D(OCL28-3):Cm No.3
4631	OCL28-12	MG1655 SD3-48 No.3
4630	OCL28-11	MG1655 red D(OCL28-11):Cm / p(yIh2) (S14 / D3) No.6
4634	OCL28-8	MG1655 red D(OCL28-8):Cm No.1
4632	OCL28-2	MG1655 rpsL polA12 D(OCL28-2-1):Km
4625	OCL27	MG1655 D(OCL27-1):Km Ap sacB FRT recAD:Tc / p(rpsI-rplM)Gen
4627	OCL27-10	MG1655 SD3-49 No.2
4621	OCL26	MG1655 D(OCL26-1):Km Ap sacB FRT recAD:Tc / pFRT-OCL26
4620	OCL25,26-1	MG1655 rsh3 D(OCL25.26-1):Cm / p(mreD-mreB) (mreD-mreB / D110) No.3
5013	OCL25
4619	OCL24,25-1	MG1655 rsh3 D(OCL24.25-1):Cm / p(accB-accC) (accB-accC / D111) No.1
4618	OCL24	MG1655 rpsL polA12 D(OCL24-1):Km / mFCm2
4613	OCL23-15	MG1655 rh D(OCL23-15):Cm / mS-[Z (envR-yhdV)] (Z / D199) No.1
4608	OCL23	MG1655 D(OCL23-1):Km Ap sacB FRT recAD:Tc / pFRT-OCL23
4604	OCL22,23-4 (BK5-12 / AK4-12)	MG1655 FRT2-12 No.1 recAD:Tc
4607	OCL22-6	MG1655 red D(OCL22-6):Cm / pL22-2 (S43 / D88) No.1
5011	OCL21
5010	OCL20
4602	OCL19,20-2	MG1655 rsh3 D(OCL19.20-2):Cm / p(trpS) (trpS / D115) No.2
4601	OCL19,20-3	MG1655 SD3-52 No.2
4599	OCL19	MG1655 rpsL polA12 D(OCL19-1):Km / pL19-2
4593	OCL18,19-1	MG1655 red D(OCL18.19-1):Cm No.1
4594	OCL18,19-3	MG1655 red D(OCL18.19-3):Cm No.1
4595	OCL18,19-5	MG1655 red D(OCL18.19-5):Cm No.1
4596	OCL18,19-8 (AK1-13 / BK2-13)	MG1655 FRT2-13 No.7 recAD:Tc
4592	OCL18	MG1655 D(OCL18-1):Km Ap sacB FRT recAD:Tc / pFRT-OCL18
4591	OCL17,18-1	MG1655 rh D(OCL17.18-1):Cm / mS-[P (rpoH-ftsY)] (P / D186) No.1
5009	OCL17
5078	LD2-1
5079	LD2-1
5003	OCL10
5080	LD2-2
5081	LD2-2
4582	OCL09	MG1655 D(OCL9-1):Km Ap sacB FRT recAD:Tc / pFRT-OCL9
4581	OCL08	MG1655 rpsL polA12 D(OCL8-1):Km / pL8-2
4580	OCL07,8-1	MG1655 red (Km) D(OCL7.8-1):Cm / pL8-2 (S55/ D134) No.1
4579	OCL07	MG1655 rpsL polA12 D(OCL7-1):Km / pL7-2
4578	OCL06,7-1	MG1655 rsh3 D(OCL6.7-1):Cm / p(gltS) (gltS / D118) No.1
5002	OCL06
4577	OCL05-5	MG1655 SD3-56.57 No.2
4574	OCL05-2	MG1655 rpsL polA12 D(OCL5-2-1):Km
4573	OCL04	MG1655 D(OCL4-4-1):Km Ap sacB FRT recAD:Tc / pFRT-OCL4
4572	OCL03	MG1655 rpsL polA12 D(OCL3-1):Km
4571	OCL02	MG1655 D(OCL2-1-1):Km Ap sacB FRT recAD:Tc
4569	OCL01	MG1655 D(OCL1-2):Km Ap sacB FRT recAD:Tc / pFRT-OCL1
