# Supplementary material for: Quinones are growth factors for the human gut microbiota
Source: Microbiome. 2017 Dec 20;5:161. doi: 10.1186/s40168-017-0380-5 (PMC5738691; doi:10.1186/s40168-017-0380-5)
Supplement: Supplementary file 2 — Strains identified in the E. coli knockout screen unable to induce the growth of KLE1255. Includes information on which genes are absent for each clone. (XLSX 18 kb) [file 40168_2017_380_MOESM2_ESM.xlsx]

## Sheet: Supplemental Table 1
Additional file 2: Table S2. Strains identified in E. coli knockout screen unable to induce the growth of KLE1255, with information on which genes are absent.
E. coli strainE. coli strainE. coli strainE. coli strainE. coli strainE. coli strainE. coli strainE. coli strain	Gene deletion	Description/Function
OCR08-10 (ME4817)	rraA	Ribonuclease E inhibitor protein A
	menA	DHNA-octaprenyltransferase
	hslU	ATPase component of HslVU protease
	hslV	Peptidase component of HslVU protease
OCR16-4 (ME4841)	yjdC	Predicted transcriptional regulator
	dsbD (dipZ)	Protein disulfide oxidoreductase
	cutA	Copper binding protein
	dcuA	Dicarboxylate transporter
	aspA	Aspartate ammonia-lyase
	fxsA	Inner membrane protein; overproduction inhibits F exclusion
	yjeH	APC amino acid transporter
	ecnA	Entericidin A; antitoxin
	ecnB	Entericidin B; toxin
	sugE	SMR transporter
	blc	Outer membrane lipoprotein
	ampC	β-lactamase
	frdD	Fumarate reductase membrane protein
	frdC	Fumarate reductase membrane protein
	frdB	Fumarate reductase iron-sulfur protein
	frdA	Fumarate reductase flavoprotein
	epmA	EF-P-lysine lysyltransferase
	yjeM	APC amino acid transporter
	yjeN	Predicted protein
	yjeO	Inner membrane protein
	mscM	Mechanosensitive ion channel of miniconductance
OCR44-11 (ME4916)	sfmD	Predicted outer membrane export usher protein
	sfmH	Predicted fimbrial-like adhesion protein
	sfmF	Predicted fimbrial-like adhesion protein
	fimZ	Transcriptional regulator; involved in fimbrial expression
	intD	Predicted DLP12 prophage integrase
	xisD	Pseudogene; exisionase fragment in defective prophage DLP12
OCL90-2 (ME4788)	mdtI	Spermidine efflux transporter subunit
	mdtJ	Spermidine efflux transporter subunit
	tqsA	Quorum signal AI-2 exporter
	pntB	Pyridine nucleotide transhydrogenase, β subunit
	pntA	Pyridine nucleotide transhydrogenase, α subunit
	ydgH	Predicted protein
	ydgI (arcD)	APC amino acid transporter
	folM	Dihydromonapterin reductase
	ydgC	Hypothetical protein
	rstA	Transcriptional regulator
	rstB	Sensory histidine kinase
	tus	DNA binding protein; inhibits replication at Ter sites
	fumC	Fumarase C
	fumA	Fumarase A
	manA	Mannose-6-phosphate isomerase
	ydgA	Conserved protein
OCL87 (ME5046)	sufE	Sulfur acceptor for SufS cysteine desulfurase
	sufS	L-cysteine desulfurase
	sufD	Component of SufBCD Fe-S cluster scaffold complex
	sufC	Component of SufBCD Fe-S cluster scaffold complex
	sufB	Component of SufBCD Fe-S cluster scaffold complex
	sufA	Fe-S transport protein
	rydB	Small RNA regulator of RpoS
	ydiH	Predicted protein
	ydiI (menI)	DHNA-CoA thioesterase
	ydiJ	Predicted FAD-linked oxidoreductase
	ydiK	Predicted inner membrane protein
	rprA	Small regulatory RNA
	ydiL	Conserved protein
	ydiM	Predicted transporter
	ydiN	Inner membrane protein
	ydiB	Shikimate dehydrogenase/quinate dehydrogenase
	aroD	3-dehydroquinate dehydratase
	ydiF	Predicted acetate CoA-transferase
	ydiO	Predicted enoyl-CoA reductase
OCL86 (ME5045)	ydiP	Predicted DNA-binding transcriptional regulator
	ydiQ	Putative subunit of ydiQ-ydiR flavoprotein
	ydiR	Putative subunit of ydiQ-ydiR flavoprotein
	ydiS	Putative flavoprotein
	ydiT	Putative ferredoxin
	fadK	Short chain acyl-CoA synthetase
	ppsA	Phosphoenolpyruvate (PEP) synthetase
	ppsR	PEP synthetase regulatory protein
	aroH	2-dehydro-3-deoxyphosphoheptonate aldolase
	ydiE	Conserved protein
	ydiU	Conserved protein
	ydiV	Anti-FlhDC factor
	nlpC	Putative lipoprotein hydrolase
	btuD	Vitamin B12 ABC transporter, ATP binding subunit
	btuE	Thioredoxin/glutathione peroxidase
	btuC	Vitamin B12 ABC transporter, membrane subunit
	ihfA	Integration host factor (IHF), α subunit
LD13 (ME5088)	yfaE	2Fe-2S cluster-containing protein
	inaA	pH-inducible protein involved in stress response
	yfaH	Conserved protein
	glpQ	Glycerophosphoryl diester phosphodiesterase
	glpT	Glycerol-3-phosphate:phosphate antiporter
	glpA	Anaerobic glycerol-3-phosphate dehydrogenase subunit A
	glpB	Anaerobic glycerol-3-phosphate dehydrogenase subunit B
	glpC	Anaerobic glycerol-3-phosphate dehydrogenase subunit C
	yfaD	Conserved protein
	ypaA	Pseudogene
	rhmA	Predicted aldolase
	rhmT	Predicted transporter
	rhmD	Predicted enolase; putative dehydratase
	rhmR	Predicted DNA-binding transcriptional regulator
	yfaY	Predicted protein
	yfaZ	Outer membrane protein
	nudI	Pyrimidine dUTP pyrophosphohydrolase
	ais	Protein induced by aluminum
	arnB	UDP-L-Ara40 C-4” transaminase
	arnC	Undecaprenyl phosphate-L-Ara4FN transferase
	arnA	UDP-L-Ara4N formyltransferase/UDP-GlcA C-4”-decarboxylase
	arnD	Conserved protein
	arnT	4-amino-4-deoxy-L-arabinose transferase
	arnE	UDP-phosphat-α-L-Ara4N flippase subunit
	arnF	UDP-phosphat-α-L-Ara4N flippase subunit
	pmrD	Polymyxin B resistance protein
LD13 (ME5088)/	menE	o-succinylbenzoate-CoA ligase
OCL67 (ME5032)	menC	o-succinylbenzoate synthase
	menB	DHNA-Coa synthase
	menH	2-succinyl-6-hydroxy-2,4-cyclohexadiene-1-carboxylate synthase
	menD	2-succinyl-5-enolpyruvyl-6-hydroxy-3-cyclohexene-1-carboxylate synthase
	menF	Isochorismate synthase 2
	elaB	Conserved protein
	elaA	Predicted acyltransferase
	rbn	RNase BN
	elaD	Deubiquitinase
	yfbK	Putative lipoprotein
	yfbL	Predicted peptidase
	yfbM	Predicted protein
	yfbN	Predicted protein
	yfbO	Predicted protein
	yfbP	Predicted protein
