# Supplementary material for: Quinones are growth factors for the human gut microbiota
Source: Microbiome. 2017 Dec 20;5:161. doi: 10.1186/s40168-017-0380-5 (PMC5738691; doi:10.1186/s40168-017-0380-5)
Supplement: Supplementary file 5 — Quinone-induced bacteria have a disrupted menaquinone biosynthesis pathway, while related organisms not induced by quinones have a complete pathway. The genomes of the nearest type strains of all E. coli- or quinone-induced cultured bacteria were surveyed manually for the presence of a functional menaquinone biosynthesis pathway using a published dataset [24]. All organisms induced by E. coli or quinones in earlier co-culture experiments were missing large components of the menaquinone biosynthesis pathway, while Bacteroides species not induced by E. coli or quinones were predicted to have complete menaquinone biosynthetic capabilities. No strains were found to have predicted copies of genes in the futalosine pathway, an alternative means to generate menaquinone. ubiE/menG: 2-methoxy-6-polyprenyl-1,4-benzoquinol methylase; menF = Menaquinone-specific isochorismate synthase; menD = 2-succinyl-5-enolpyruvyl-6-hydroxy-3-cyclohexene-1-carboxylic-acid synthase; menH = 2-succinyl-6-hydroxy-2,4-cyclohexadiene-1-carboxylate synthase; menY = 2-succinyl-5-enolpyruvyl-6-hydroxy-3-cyclohexene-1-carboxylate dehydrogenase; menC = o-succinylbenzoate synthase; menE = o-succinylbenzoic acid--CoA ligase; menB = Naphthoate synthase. menI = 1,4-dihydroxy-2-naphthoyl-CoA hydrolase; menJ = 1,4-dihydroxy-2-naphthoyl-CoA hydrolasein (putative); menA = 1,4-dihydroxy-2-naphthoate polyprenyltransferase; mqnA = Chorismate dehydratase; mqnE = Aminodeoxyfutalosine synthase; mqnC = Cyclic dehypoxanthine futalosine synthase; mqnD = 1,4-dihydroxy-6-naphthoate synthase; mqnZ = 1,4-dihydroxy-6-naphthoate synthase (alternative); mqnX = Aminodeoxyfutalosine deaminase; mqnB = Futalosine hydrolase (EC 3.2.2.26); mtnN = Aminodeoxyfutalosine nucleosidase; mqnL = 1,4-dihydroxy-6-naphthoate carboxy-lyase, UbiD-like; mqnM = 2-heptaprenyl-1,4-naphthoquinone methyltransferase; mqnP = 1,4-naphthoquinone polyprenyltransferase. Data was taken and modified from Racheev, 2016. (XLSX 10 kb) [file 40168_2017_380_MOESM5_ESM.xlsx]

## Sheet: Supplemental Table 2
Additional file 5: Table S3. Quinone-dependent bacteria have a disrupted menaquinone biosynthesis pathways. Data taken and modifed from Ravcheev, 2016.
Strain	Genes											Men Pathway Status
	ubiE / menG	menF	menD	menH	menY	menC	menE	menB	menI	menJ	menA
Faecalibacterium cf. prausnitzii KLE1255	N	N	N	N	N	N	N	N	N	N	N	Incomplete
Bacteroides cellulosilyticus DSM 14838	Y	N	N	N	Y	N	N	N	Y	N	Y	Incomplete
Bacteroides intestinalis 341, DSM 17393	Y	N	N	N	Y	N	N	N	Y	N	Y	Incomplete
Bacteroides uniformis ATCC 8492	Y	N	N	N	Y	N	N	N	Y	N	Y	Incomplete
Bilophila wadsworthia 3_1_6	Y	N	N	N	N	N	N	N	N	N	Y	Incomplete
Gordonibacter pamelaeae 7-10-1-bT, DSM 19378	Y	Y	Y	Y	N	Y	Y	Y	N	Y	Y	Complete
Sutterella wadsworthensis 3_1_45B	Y	N	N	N	N	N	Y	Y	N	N	Y	Incomplete
Bacteroides vulgatus ATCC 8482	Y	Y	Y	N	Y	Y	Y	Y	Y	N	Y	Complete
Bacteroides thetaiotaomicron VPI-5482	Y	Y	Y	N	Y	Y	Y	Y	Y	N	Y	Complete
Bacteroides fragilis 3_1_12	Y	Y	Y	N	Y	Y	Y	Y	Y	N	Y	Complete
