# Supplementary material for: Quinones are growth factors for the human gut microbiota
Source: Microbiome. 2017 Dec 20;5:161. doi: 10.1186/s40168-017-0380-5 (PMC5738691; doi:10.1186/s40168-017-0380-5)
Supplement: Supplementary file 6 — Quinone-dependent and control strains have predicted anaerobic reductases. The genomes of nearest type strains of all E. coli- or quinone-induced cultured bacteria were surveyed manually for the presence of individual annotated anaerobic reductases using a published dataset [35]. All analyzed organisms have the genetic capability to utilize anaerobic reductases for anaerobic respiration. Arx = Arsenate reductase; Cyd = Cytochrome bd reductase; Dms = Dimethyl sulfoxide reductase; Dsr = Sulfite reductase; Frd = Fumarate reductase; Nap = Nitrate reductase; Nar = Nitrate reductase; Nrf = Nitrite reductase; Phs = Thiosulfate reductase; Psr = Polysulfite reductase; Tor = Trimethylamine N-oxide reductase; Ttr = Tetrathionate reductase; Ynf = Selenate reductase. Data was taken and modified from Racheev, 2014 [35] and Ravcheev, 2016 [24]. (XLSX 8 kb) [file 40168_2017_380_MOESM6_ESM.xlsx]

## Sheet: Supplemental Table 3
Additional file 6: Table S4. Quinone-dependent and control strains have predicted anaerobic reductases
Genome	Reductases
	Arx	Cyd	Dms	Dsr	Frd	Nap	Nar	Nrf	Phs	Psr	Tor	Tsr	Ttr	Ydh	Ynf
Faecalibacterium cf. prausnitzii KLE1255	0	0	0	0	1	0	0	0	0	0	0	0	0	0	0
Bacteroides cellulosilyticus DSM 14838	0	1	0	0	1	0	0	1	0	0	0	0	0	0	0
Bacteroides intestinalis 341, DSM 17393	0	1	0	0	1	0	0	1	0	0	0	0	0	0	0
Bacteroides uniformis ATCC 8492	0	1	0	0	1	0	0	1	0	0	0	0	0	0	0
Bilophila wadsworthia 3_1_6	1	1	1	1	1	1	1	1	1	0	0	0	0	0	0
Gordonibacter pamelaeae 7-10-1-bT, DSM 19378	0	1	12	2	0	1	0	0	2	0	3	0	2	0	0
Sutterella wadsworthensis 3_1_45B	0	1	0	0	1	1	0	0	1	0	0	0	0	1	0
Bacteroides vulgatus ATCC 8482	0	1	0	0	1	0	0	0	0	0	0	0	0	0	0
Bacteroides thetaiotaomicron VPI-5482	0	1	0	0	1	0	0	1	0	0	0	0	0	0	0
Bacteroides fragilis 3_1_12	0	1	0	0	1	0	0	1	0	0	0	0	0	0	0
